# Supplementary material for: High-Throughput Effect-Directed Monitoring Platform for Specific Toxicity Quantification of Unknown Waters: Lead-Caused Cell Damage as a Model Using a DNA Hybrid Chain-Reaction-Induced AuNPs@aptamer Self-Assembly Assay
Source: Sensors (Basel). 2023 Aug 3;23(15):6877. doi: 10.3390/s23156877 (PMC10422636; doi:10.3390/s23156877)
Supplement: Supplementary file 1 [file sensors-23-06877-s001.zip]

Archive with 1 entries (1 files):
- sensors-2475283-supplementary.pdf
